# Supplementary material for: Low Magnesium in Conjunction with High Homocysteine and Less Sleep Accelerates Telomere Attrition in Healthy Elderly Australian
Source: Int J Mol Sci. 2023 Jan 4;24(2):982. doi: 10.3390/ijms24020982 (PMC9866301; doi:10.3390/ijms24020982)
Supplement: Supplementary file 1 [file ijms-24-00982-s001.zip]

Archive with 1 entries (1 files):
- ijms-2070951-supplementary.pdf
